# Supplementary material for: Comparison of serum Farnesoid X Receptor (FXR) levels and their associations with obesity-related metabolic parameters: a clinical study
Source: BMC Endocr Disord. 2026 Apr 15;26:112. doi: 10.1186/s12902-026-02231-z (PMC13081328; doi:10.1186/s12902-026-02231-z)
Supplement: Supplementary file 1 — Supplementary Material 1 [file 12902_2026_2231_MOESM1_ESM.xlsx]

## Sheet: Sayfa1
Table S1.	Three-Factor Eating Questionnaire-Revised 18 Item
Item	Question	Scale
1	When I smell a sizzling steak or juicy piece of meat, I find it very difficult to keep from eating, even if I have just finished a meal.	UE
2	I deliberately take small helpings as a means of controlling my weight.	CR
3	When I feel anxious, I find myself eating.	EE
4	Sometimes when I start eating, I just can’t seem to stop.	UE
5	Being with someone who is eating often makes me hungry enough to eat also.	UE
6	When I feel blue, I often overeat.	EE
7	When I see a real delicacy, I often get so hungry that I have to eat right away.	UE
8	I get so hungry that my stomach often seems like a bottomless pit.	UE
9	I am always hungry so it is hard for me to stop eating before I finish the food on my plate.	UE
10	When I feel lonely, I console myself by eating.	EE
11	I consciously hold back at meals in order not to gain weight.	CR
12	I do not eat some foods because they make me fat.	CR
13	I am always hungry enough to eat at any time.	UE
14	How often do you feel hungry?	UE
15	How frequently do you avoid “stocking up” on tempting foods?	CR
16	How likely are you to consciously eat less than you want?	CR
17	Do you go on eating binges though you are not hungry?	UE
18	On a scale of 1 to 8, where 1 means no restraint in eating and 8 means total restraint, what number would you give yourself?	CR
*This questionnaire assesses cognitive restraint (CR; 6 items), uncontrolled eating (UE; 9 items) and emotional eating (EE; 3 items) using 18 items each on a 4-point Likert scale (1 = definitely false, 4 = definitely true).
